# Supplementary material for: Extended BODIPYs as Red–NIR Laser Radiation Sources with Emission from 610 nm to 750 nm
Source: Molecules. 2023 Jun 13;28(12):4750. doi: 10.3390/molecules28124750 (PMC10305162; doi:10.3390/molecules28124750)
Supplement: Supplementary file 1 [file molecules-28-04750-s001.zip]

Archive with 1 entries (1 files):
- molecules-2431713-supplementary.pdf
